# Supplementary material for: Structural Insights into the Interaction Between a Core-Fucosylated Foodborne Hexasaccharide (H2N2F2) and Human Norovirus P Proteins
Source: Viruses. 2026 Jan 20;18(1):131. doi: 10.3390/v18010131 (PMC12846348; doi:10.3390/v18010131)
Supplement: Supplementary file 1 [file viruses-18-00131-s001.zip]

Archive with 1 entries (1 files):
- viruses-4041229-supplementary.pdf
